# Supplementary material for: The Effects of Aβ1-42 Binding to the SARS-CoV-2 Spike Protein S1 Subunit and Angiotensin-Converting Enzyme 2
Source: Int J Mol Sci. 2021 Jul 30;22(15):8226. doi: 10.3390/ijms22158226 (PMC8347908; doi:10.3390/ijms22158226)
Supplement: Supplementary file 1 [file ijms-22-08226-s001.zip]

Archive with 1 entries (1 files):
- ijms-1305938-SI.pdf
